# Supplementary material for: Pancreatic cancer is associated with medication changes prior to clinical diagnosis
Source: Nat Commun. 2023 Apr 28;14:2437. doi: 10.1038/s41467-023-38088-2 (PMC10147931; doi:10.1038/s41467-023-38088-2)
Supplement: Supplementary file 4 — Source Data [file 41467_2023_38088_MOESM4_ESM.xlsx]

## Sheet: Figure 2
Figure 2
Source data of Figure 2 here describe the main results (effect estimates, etc.) that are fully presented in Supplementary Tables 8.
	Number of medication changes
	0	1	≥ 2	P for trend
No. of cases	294	76	6
Person-years	1025517	98969	3668
Incidence rate (per 100,000 person-years)	29 (26-32)	77 (61-96)	164 (73-364)
Unadjusted	1	2.68 (2.08-3.45)	5.71 (2.54-12.8)	<1×10-5
MV-adjusted	1	1.89 (1.41-2.52)	3.05 (1.24-7.50)	<1×10-5

## Sheet: Figure 3
Figure 3
Source data of Figure 3 here describe the main results (effect estimates, etc.) that are fully presented in Supplementary Tables 9.
	Recent change in medication use
	No change	Start	Stop
Antidiabetic medications
No. of cases	2524	65	35
Person-years	1953339	33133	15474
Incidence rate (per 100,000 person-years)	129 (124-134)	196 (154-250)	226 (162-315)
MV-adjusted	1	1.09 (0.83-1.44)	1.04 (0.70-1.54)
Anticoagulant medications
No. of cases	2741	55	22
Person-years	1743068	25141	12050
Incidence rate (per 100,000 person-years)	157 (151-163)	219 (168-285)	183 (120-277)
MV-adjusted	1	1.05 (0.80-1.37)	0.63 (0.40-1.01)
Antihypertensive medications
No. of cases	3587	371	269
Person-years	2610059	222169	140215
Incidence rate (per 100,000 person-years)	137 (133-142)	167 (151-185)	192 (170-216)
MV-adjusted	1	1.05 (0.94-1.17)	1.04 (0.91-1.19)
